# Supplementary material for: Metabolic syndrome among people living with HIV in Ethiopia: a systematic review and meta-analysis
Source: Diabetol Metab Syndr. 2023 Mar 28;15:61. doi: 10.1186/s13098-023-01034-9 (PMC10045608; doi:10.1186/s13098-023-01034-9)
Supplement: Supplementary file 4 — Supplementary Material 4 [file 13098_2023_1034_MOESM4_ESM.xlsx]

## Sheet: Sheet1
stnumber	authors	year	region	setting	sampling technique	sample	cases mixed	NCEP-ATP III-2005	IDF-2005	JIS 2009	design	males	females
1	Minyahil Woldu et al.	2022	Addis Ababa	Zewditu memorial hospital	probability	288	82	82	126	N/A	cross-sectional	126	162
2	Esubalew Woldeyes et al.	2022	Addis Ababa	SPHMMC	probability	275	63	63	N/A	N/A	cross-sectional	98	177
3	Demo Yemane Tesfaye et al.	2014	SNNPR	Hawassa Univ. Ref. Hospital	probability	374	63	63	89	N/A	cross-sectional	126	248
4	Agete Tadewos Hirigo et al.	2016	SNNPR	Hawassa Univ. Ref. Hospital	probability	185	33	33	45	N/A	cross-sectional	68	117
5	Alemu Gebrie	2020	Amhara	Debre M. /fel.hiw Hospital	probability	407	100	N/A	100	N/A	cross-sectional	161	246
6	Girma Tenkolu Bune et al.	2020	SNNPR	Gedeo zone PH facilities	non-probability	633	269	N/A	269	N/A	cross-sectional	257	376
7	Dula Dessalegn Bosho et al.	2018	Oromia	Jimma PH facilities	probability	268	63	63	55	74	cross-sectional	57	211
8	Tsegay Berhane et al.	2012	Oromia	Jimma univ. spec. hosp.	non-probability	313	66	66	N/A	N/A	cross-sectional	109	204
9	Zerihun Ataro	2020	Harari	Jugal Hospital	non-probability	375	83	83	N/A	N/A	cross-sectional	112	263
10	Girma Tenklou Bune et al.	2020	SNNPR	Gedeo zone PH facilities	non-probability	633	139	139	N/A	N/A	cross-sectional	257	376

## Sheet: Sheet2
stnumber	authors	year	sample	hypertension	hyperglycemia	Low HDL-C	Central obesity	Elevated triglyceride
1	Minyahil Woldu et al.	2022	288	N/A	N/A	N/A	N/A	N/A
2	Esubalew Woldeyes et al.	2022	275	78	116	34	85	120
3	Demo Yemane Tesfaye et al.	2014	374	72	103	248	190	154
4	Sanne Pagh Møller et al.	2020	329	5	101	181	5	60
5	Agete Tadewos Hirigo et al.	2016	185	18	58	130	95	83
6	Alemu Gebrie	2020	407	N/A	N/A	N/A	168	N/A
7	Girma Tenkolu Bune et al.	2020	633	352	356	217	258	235
8	Dula Dessalegn Bosho et al.	2018	268	103	46	132	50	80
9	Tsegay Berhane et al.	2012	313	110	78	149	19	122
10	Zerihun Ataro	2020	375	41	94	242	222	157
11	Girma Tenklou Bune et al.	2020	633	360	167	217	183	234
